# Supplementary material for: Biochemical Profiling of Urine Metabolome in Premature Infants Based on LC−MS Considering Maternal Influence
Source: Nutrients. 2024 Jan 31;16(3):411. doi: 10.3390/nu16030411 (PMC10857068; doi:10.3390/nu16030411)
Supplement: Supplementary file 1 [file nutrients-16-00411-s001.zip › Supplementary Tables.xlsx]

## Sheet: Id met. list (S1)
#	Compound name
1	Acetylarginine
2	Acetylcholine
3	Acetyl-L-carnitine
4	Acipimox
5	Adenosine
6	Adenosine 3'5'-cyclic monophosphate
7	Allopurinol
8	Allyl 2-(1H-benzimidazol-2-yl)-2-cyano-N-phenylethanimidothioate
9	alpha-Hydroxyhippuric acid
10	alpha-Lactose
11	alpha-Pyrrolidinopropiophenone
12	Amoxicillin
13	Ampicillin
14	Andrographolide
15	Azithromycin
16	Benazol P
17	Benzamide
18	Benzothiazole
19	beta-Estradiol
20	Betaine
21	Bilirubin
22	Biotin
23	Bis(2-ethylhexyl) amine
24	Bis(2-ethylhexyl) phthalate
25	Bis(3,5,5-trimethylhexyl) phthalate
26	Bis(4-ethylbenzylidene)sorbitol
27	Bis(methylbenzylidene)sorbitol
28	Caprolactam
29	Capryloylglycine
30	Ceftriaxone
31	Choline
32	Cimetidine
33	Cinolazepam
34	Citroflex 4
35	Citroflex A-4
36	Cortisol
37	Cortisone
38	Creatine
39	Creatinine
40	Cyanazine
41	Cytarabine
42	D-(+)-Proline
43	D-(+)-Pyroglutamic Acid
44	D-(+)-Tryptophan
45	Decanoylcarnitine
46	Desethylatrazine
47	Dibutyl hexanedioate
48	Dibutyl phthalate
49	Didecyl phthalate
50	Diethanolamine
51	Dihexylamine
52	Dihydrothymine
53	Diisobutyl adipate
54	Diphenylamine
55	D-Lactose monohydrate
56	DL-beta-Leucine
57	DL-Glutamine
58	DL-Stachydrine
59	Dodecamethylcyclohexasiloxane
60	Dothiepin
61	D-Panthenol
62	D-Serine
63	Erucamide
64	Estriol
65	ethyl 4-amino-2-{[3-(4-methylphenyl)-3-oxoprop-1-enyl]thio}pyrimidine-5-carboxylate
66	Ethyl palmitoleate
67	Famotidine
68	FNH
69	Glycylproline
70	Guanine
71	Guvacoline
72	Hexadecanamide
73	Hexanoylcarnitine
74	Hippuric acid
75	Hypoxanthine
76	Imidazoleacetic acid
77	Imidazolelactic acid
78	Indole-3-acetic acid
79	Inosine
80	Ipronidazole
81	Isocaffeine
82	Isocytosine
83	Isoleucine
84	Isophorone
85	Isoxanthopterin
86	Kanosamine
87	L(-)-Carnitine
88	L-Alanyl-L-proline
89	LAMPA
90	L-Cystine
91	L-Ergothioneine
92	Leucine
93	Leucylproline
94	Levetiracetam
95	L-Glutamic acid
96	L-Histidine
97	L-Histidinol
98	Lidocaine
99	L-Isoleucine
100	L-Kynurenine
101	L-Lysine
102	L-Phenylalanine
103	L-Pyroglutamic acid
104	L-Tyrosine
105	Methimazole
106	Methyl caffeate
107	methyl isoquinoline-3-carboxylate
108	Methyl N-{[(2S)-4-(3-fluorobenzoyl)-1-(isopropylcarbamoyl)-2-piperazinyl]carbonyl}-3-(3-pyridinyl)-D-alaninate
109	Methyl-3-aminobenzoate
110	Methylimidazoleacetic acid
111	Metronidazole
112	Metronidazole-OH
113	N-(3-Oxo-1,3-dihydro-2-benzofuran-5-yl)-5-isoxazolecarboxamide
114	N-(4-methoxyphenyl)-6-oxo-1,4,5,6-tetrahydro-3-pyridazinecarboxamide
115	N-(5-acetamidopentyl)acetamide
116	N-(5-methyl-3-isoxazolyl)-2,3-dihydro-1-benzofuran-5-sulfonamide
117	N,N'-Dicyclohexylurea
118	N,N-Diethyldodecanamide
119	N,N-Diisopropylethylamine (DIPEA)
120	N-{4-[(2R,3R)-3-(Hydroxymethyl)-5-oxo-2-morpholinyl]phenyl}-3-methylbutanamide
121	N1-(1-benzyl-4-piperidyl)-4-chlorobenzene-1-sulfonamide
122	N1-(2-amino-2-oxoethyl)-2-phenoxyacetamide
123	N1-[4-(1,3-Oxazol-5-yl)phenyl]cyclopropane-1-carboxamide
124	N3,N4-Dimethyl-L-arginine
125	N4-Acetylcytidine
126	N6,N6,N6-Trimethyl-L-lysine
127	N6-Acetyl-L-lysine
128	N6-Me-Adenosine
129	N8-Acetylspermidine
130	N-Acetyl-1-aspartylglutamic acid
131	N-Acetyl-alpha-D-glucosamine
132	N-Acetyl-L-carnosine
133	N-Acetyl-L-tyrosine
134	N-Acetylneuraminic acid
135	N-Acetylputrescine
136	N-Butylbenzenesulfonamide
137	Neopterin
138	Nicotinamide
139	Nicotinuric acid
140	Nipecotic acid
141	Nitrosoheptamethyleneimine
142	N-Methyldioctylamine
143	Nootkatone
144	Norepinephrine
145	Norlidocaine
146	NP-001346
147	NP-005709
148	NP-011220
149	NP-016455
150	NP-019374
151	NP-021733
152	N-Phenylacetylglutamine
153	Oleamide
154	Ornithine
155	Oxprenolol
156	Oxytetracycline
157	Palmitoleic acid
158	Panthenol
159	Paracetamol
160	Paraxanthine
161	PEG n10
162	PEG n11
163	PEG n5
164	PEG n6
165	PEG n8
166	Penicillin-V
167	Phenylacetylglycine
168	Phloroglucinol
169	Picolinic acid
170	Pirbuterol
171	PPG n10
172	PPG n4
173	PPG n5
174	PPG n6
175	PPG n9
176	Pregnenolone
177	Proline
178	Propionylcarnitine
179	Quinoline
180	S-Adenosylmethionine
181	Sebacic acid
182	Simazine
183	Spermine
184	Taurine
185	Taurocholic acid
186	Tetraglyme
187	Theobromine
188	Thiamine
189	trans-3-Hexenoic acid
190	trans-3-Indoleacrylic acid
191	Trenbolone
192	Tributyl citrate
193	Triethyl phosphate
194	Triethylene glycol monobutyl ether
195	Triisobutyl phosphate
196	Triphenyl phosphate
197	Tris(2-chloroethyl) phosphate
198	Tyramine
199	Uric acid
200	Urocanic acid
201	Valine
202	Vanillin
203	Xanthopterin
204	Xanthurenic acid
205	(2E)-N-(4-acetamidobutyl)-3-(4-hydroxy-3-methoxyphenyl)prop-2-enamide
206	(3E)-3-(Hydroxymethyl)-2-oxo-5-[(1S,8aS)-5,5,8a-trimethyl-2-methylenedecahydro-1-naphthalenyl]-3-pentenoic acid
207	1-(4-chlorophenethyl)-N-(4-methylphenyl)-5-oxo-3-pyrrolidinecarboxamide
208	1,3-Dimethyluric acid
209	11-piperidino-2,3-dihydro-1H-cyclopenta[4,5]pyrido[1,2-a]benzimidazole-4-carbonitrile
210	13(S)-HOTrE
211	17alpha-Hydroxyprogesterone
212	17beta-Trenbolone
213	1-butyl-2-methyl-4-nitro-1H-imidazole
214	1-Methylhistidine
215	1-Methylnicotinamide
216	1-Methyluric acid
217	1-Stearoylglycerol
218	1-Tetradecylamine
219	2-(14,15-Epoxyeicosatrienoyl) glycerol
220	2-(4,5-Dihydro-1,3-thiazol-2-ylthio)-5-nitropyridine
221	2-(acetylamino)-3-(1H-indol-3-yl)propanoic acid
222	2,3,4,9-Tetrahydro-1H-beta-carboline-3-carboxylic acid
223	2,3-dihydroxypropyl 12-methyltridecanoate
224	2,6-Diphenylphenol
225	20 beta-Dihydrocortisol
226	2-Amino-3-methoxybenzoic acid
227	2-Anisic acid
228	2-Arachidonoyl glycerol
229	2-cyclopropyl-9-fluoro-5H-chromeno[4,3-d]pyrimidine
230	2'-Deoxyinosine
231	2-Hydroxybenzothiazole
232	2-methoxy-5-(1H-1,2,4-triazol-5-yl)-4-(trifluoromethyl)pyridine
233	2-Methyl-4-phenyl-5-pyrimidinecarboxylic acid
234	2-Morpholino-5-(1H-pyrrol-1-yl)benzoic acid
235	2'-O-Methylguanosine
236	2-Phenylglycine
237	3,5-di-tert-Butyl-4-hydroxybenzoic acid
238	3-{[4-(1,3-Benzodioxol-5-ylmethyl)piperazino]carbonyl}-6,7-dimethoxy-2H-chromen-2-one
239	3-amino-2-phenyl-2H-pyrazolo[4,3-c]pyridine-4,6-diol
240	3-Aminosalicylic acid
241	3-Methyladenine
242	3-Methylhistidine
243	3-Methylxanthine
244	3-Ureidopropionic acid
245	4-(1H-imidazol-1-yl)benzoic acid
246	4-(3-Methyl-5-oxo-4,5-dihydro-1H-pyrazol-1-yl)benzoic acid
247	4'-(Imidazol-1-yl)acetophenone
248	4,4'-Oxydianiline
249	4-{[3-(Diethylamino)propyl]amino}-4-oxobut-2-enoic acid
250	4-Acetamidobutanoic acid
251	4-Amino-3-hydroxybenzoic acid
252	4-Aminobenzoic acid
253	4-Anisic acid
254	4-Guanidinobutyric acid
255	4-hydroxy-6-[2-(2-methyl-1,2,4a,5,6,7,8,8a-octahydronaphthalen-1-yl)ethyl]oxan-2-one
256	4-Hydroxybenzaldehyde
257	4-Hydroxyindole
258	4-Indolecarbaldehyde
259	4-Methoxy-N-pyridin-3-ylbenzamide
260	4-oxododecanedioic acid
261	4-Piperidinecarboxamide
262	4-Pyridoxic acid
263	4-styrylpyridine
264	5-(2-furyl)-4-methyl-4H-1,2,4-triazole-3-thiol
265	5,5-dimethyl-2-{[(2-phenylacetyl)amino]methyl}-1,3-thiazolane-4-carboxylic acid
266	5alpha-Pregnan-3,20-dione
267	5-Aminolevulinic acid
268	5-Aminovaleric acid
269	5-Hydroxyindole-3-acetic acid
270	5-Methoxy-8,8-dimethyl-2-phenyl-2,3,8,8a-tetrahydro-4H,7aH-cyclopropa[4,5]furo[2,3-H]chromen-4-one
271	5-Methylcytosine
272	5-phenyl-N,N-bis(2-pyridinylmethyl)-1,3-oxazole-4-carboxamide
273	5'-S-Methyl-5'-thioadenosine
274	6,7,8-trimethoxy-3-phenyl-2-thioxo-1,2,3,4-tetrahydroquinazolin-4-one
275	6-Aminocaproic acid
276	6-methoxy-2,3,4,9-tetrahydro-1H-beta-carbolin-1-one
277	6-Methyl[1,2,4]triazolo[4,3-b]pyridazin-8-ol
278	6-methyl-5-nitroquinoline
279	6-Methylbenzoxazole
280	7,8-Dihydrobiopterin
281	7-Methylguanine
282	7-Methylguanosine
283	8-Hydroxyquinoline
284	8Z,11Z,14Z-Eicosatrienoic acid

## Sheet: VIP score (S2)
Compound name	Comp. 1
Ampicillin	3.12
Choline	2.41
4-{[3-(Diethylamino)propyl]amino}-4-oxobut-2-enoic acid	2.41
5-Aminovaleric acid	2.33
Hypoxanthine	2.31
1-Methylnicotinamide	2.31
Penicillin-V	2.23
Nicotinuric acid	2.18
N3, N4-Dimethyl-L-arginine	2.15
7-Methylguanosine	2.14
Guanine	2.13
PEG n8	2.03
1-butyl-2-methyl-4-nitro-1H-imidazole	1.99
N-Acetylputrescine	1.94
alpha-Lactose	1.92
N6-Acetyl-L-lysine	1.91
D-(+)-Tryptophan	1.83
Cytarabine	1.81
Creatine	1.79
4-Pyridoxic acid	1.79
Thiamine	1.76
3-amino-2-phenyl-2H-pyrazolo[4,3-c]pyridine-4,6-diol	1.75
Pirbuterol	1.74
4,4'-Oxydianiline	1.73
Hippuric acid	1.71
Adenosine	1.71
Imidazolelactic acid	1.7
3-Methyladenine	1.69
NP-016455	1.68
20 beta-Dihydrocortisol	1.68

## Sheet: DEMs (S3)
Compound name	FC (Early/late)	log2(FC)	raw.pval
Ampicillin	5860.9	12.517	0.00096249
4-{[3-(Diethylamino)propyl]amino}-4-oxobut-2-enoic acid	3498	11.772	0.010819
Hypoxanthine	1167.8	10.19	0.0013375
Guanine	778.25	9.6041	0.0032672
1-butyl-2-methyl-4-nitro-1H-imidazole	510.56	8.9959	0.0021723
Lidocaine	444.63	8.7965	0.039684
Pirbuterol	431	8.7515	0.0040104
Allopurinol	411.37	8.6843	0.0041998
Isocytosine	355.65	8.4743	0.024559
alpha-Lactose	282.33	8.1412	0.0025247
7-Methylguanosine	231.14	7.8526	0.00010923
Taurine	216.62	7.759	0.0021679
N6-Acetyl-L-lysine	190.6	7.5744	0.00043006
N-(3-Oxo-1,3-dihydro-2-benzofuran-5-yl)-5-isoxazolecarboxamide	185.17	7.5327	0.0073843
Cytarabine	168.76	7.3988	0.0013896
Imidazolelactic acid	162.78	7.3468	0.0036543
PEG n11	156.52	7.2902	0.0032239
3-Methylhistidine	90.477	6.4995	0.0065433
Penicillin-V	85.94	6.4253	5.58e-06
4-styrylpyridine	85.532	6.4184	0.0053256
S-Adenosylmethionine	80.629	6.3332	0.0021136
3-Methylxanthine	72.946	6.1888	0.00056072
4'-(Imidazol-1-yl)acetophenone	61.819	5.95	0.00029807
Urocanic acid	53.208	5.7336	0.010915
PEG n10	50.97	5.6716	0.00045228
5-phenyl-N,N-bis(2-pyridinylmethyl)-1,3-oxazole-4-carboxamide	50.407	5.6556	0.00016401
PEG n6	43.323	5.4371	0.00071617
Acipimox	40.537	5.3412	0.00061134
2-cyclopropyl-9-fluoro-5H-chromeno[4,3-d]pyrimidine	34.902	5.1252	6.61e-06
L-Lysine	31.924	4.9966	0.0001349
5,5-dimethyl-2-{[(2-phenylacetyl)amino]methyl}-1,3-thiazolane-4-carboxylic acid	30.105	4.9119	0.0015284
4,4'-Oxydianiline	29.84	4.8992	1.14e-07
Dothiepin	27.544	4.7837	0.017627
2-(4,5-Dihydro-1,3-thiazol-2-ylthio)-5-nitropyridine	26.276	4.7156	0.0026143
5alpha-Pregnan-3,20-dione	25.148	4.6524	0.0022446
Dihydrothymine	24.477	4.6133	0.039232
Isoxanthopterin	23.247	4.539	0.00050547
alpha-Hydroxyhippuric acid	22.456	4.489	0.016465
6-methoxy-2,3,4,9-tetrahydro-1H-beta-carbolin-1-one	22.155	4.4695	0.00010373
N1-[4-(1,3-Oxazol-5-yl)phenyl]cyclopropane-1-carboxamide	21.91	4.4535	0.0044
Cyanazine	21.72	4.4409	0.00048821
N1-(2-amino-2-oxoethyl)-2-phenoxyacetamide	19.771	4.3053	1.4e-05
Theobromine	17.938	4.165	0.023609
Desethylatrazine	16.837	4.0736	0.0017735
6-methyl-5-nitroquinoline	16.424	4.0377	0.00011899
17beta-Trenbolone	15.682	3.971	0.0053606
Ceftriaxone	15.497	3.9539	0.00024445
Amoxicillin	15.162	3.9224	0.0053727
4-Guanidinobutyric acid	14.876	3.8949	0.0045144
Triethyl phosphate	14.258	3.8337	0.00096184
4-(1H-imidazol-1-yl)benzoic acid	14.075	3.815	0.00023104
Nipecotic acid	13.544	3.7596	0.0011554
Pregnenolone	11.202	3.4857	0.003141
3-Ureidopropionic acid	10.854	3.4401	0.0045398
LAMPA	10.822	3.4359	0.00089656
ethyl 4-amino-2-{[3-(4-methylphenyl)-3-oxoprop-1-enyl]thio}pyrimidine-5-carboxylate	10.628	3.4098	6.29e-05
N-(5-methyl-3-isoxazolyl)-2,3-dihydro-1-benzofuran-5-sulfonamide	10.541	3.3979	0.00040508
Dihexylamine	10.5	3.3923	3.44e-06
L-Ergothioneine	8.8833	3.1511	0.0032689
FNH	8.7077	3.1223	4.05e-05
Leucine	8.5561	3.0969	0.0042858
NP-005709	8.5147	3.09	1.74e-06
Proline	8.4495	3.0789	0.001088
Acetyl-L-carnitine	6.4677	2.6932	0.00075295
Oxytetracycline	6.459	2.6913	0.00010315
Spermine	6.2686	2.6481	0.0002647
(2E)-N-(4-acetamidobutyl)-3-(4-hydroxy-3-methoxyphenyl)prop-2-enamide	6.1271	2.6152	0.0046664
Estriol	5.8029	2.5368	0.0023062
N,N-Diisopropylethylamine (DIPEA)	5.5608	2.4753	0.014751
Benzothiazole	5.5385	2.4695	0.00050144
2,6-Diphenylphenol	4.9929	2.3199	2.35e-05
D-(+)-Proline	4.423	2.145	0.019611
L-Pyroglutamic acid	4.2325	2.0815	0.026922
8-Hydroxyquinoline	4.0403	2.0145	0.00011368
1-(4-chlorophenethyl)-N-(4-methylphenyl)-5-oxo-3-pyrrolidinecarboxamide	3.591	1.8444	4.3e-05
Triisobutyl phosphate	3.5277	1.8187	0.0045665
Diisobutyl adipate	3.4974	1.8063	0.0069386
Isophorone	3.4673	1.7938	0.00065602
2-Methyl-4-phenyl-5-pyrimidinecarboxylic acid	3.4663	1.7934	0.0001815
Didecyl phthalate	3.4314	1.7788	0.017619
Kanosamine	3.2393	1.6957	0.0062971
Triethylene glycol monobutyl ether	3.1284	1.6454	1.69e-05
7,8-Dihydrobiopterin	3.0786	1.6223	7.29e-05
Tetraglyme	2.8965	1.5343	0.00044965
N-Butylbenzenesulfonamide	2.572	1.3629	0.00049209
PPG n5	2.5022	1.3232	0.0010793
Dibutyl hexanedioate	2.3833	1.253	0.00077974
Dibutyl phthalate	2.3725	1.2464	4.61e-05
2-(14,15-Epoxyeicosatrienoyl) glycerol	2.3242	1.2167	1.26e-05
Azithromycin	2.3199	1.214	3.71e-05
Benzamide	2.2896	1.1951	0.015114
3-{[4-(1,3-Benzodioxol-5-ylmethyl)piperazino]carbonyl}-6,7-dimethoxy-2H-chromen-2-one	2.2797	1.1888	9.09e-06
(3E)-3-(Hydroxymethyl)-2-oxo-5-[(1S,8aS)-5,5,8a-trimethyl-2-methylenedecahydro-1-naphthalenyl]-3-pentenoic acid	2.2471	1.1681	1.54e-05
Andrographolide	2.2334	1.1592	2.08e-05
Bis(4-ethylbenzylidene)sorbitol	2.2255	1.1541	2.29e-05
Biotin	2.1949	1.1342	0.00021052
2-Arachidonoyl glycerol	2.1773	1.1225	4e-06
Bilirubin	2.076	1.0538	2.95e-05
Bis(methylbenzylidene)sorbitol	2.0611	1.0434	5.19e-06
11-piperidino-2,3-dihydro-1H-cyclopenta[4,5]pyrido[1,2-a]benzimidazole-4-carbonitrile	2.0054	1.0039	1.64e-05
methyl isoquinoline-3-carboxylate	0.45336	-1.1413	0.046445
6,7,8-trimethoxy-3-phenyl-2-thioxo-1,2,3,4-tetrahydroquinazolin-4-one	0.44659	-1.163	0.031063
Decanoylcarnitine	0.41604	-1.2652	0.021253
Phenylacetylglycine	0.39832	-1.328	0.013124
Capryloylglycine	0.38682	-1.3703	0.0046587
Methylimidazoleacetic acid	0.36847	-1.4404	0.0014911
Tyramine	0.34155	-1.5498	0.031327
Xanthurenic acid	0.33148	-1.593	0.0053614
L-Phenylalanine	0.27114	-1.8829	0.00044955
4-Hydroxybenzaldehyde	0.26528	-1.9144	8.39e-05
N-Acetyl-L-tyrosine	0.26138	-1.9358	0.040005
trans-3-Indoleacrylic acid	0.2412	-2.0517	0.031637
4-Amino-3-hydroxybenzoic acid	0.24001	-2.0589	0.037872
N-Acetylputrescine	0.23854	-2.0677	0.00068578
17alpha-Hydroxyprogesterone	0.23352	-2.0984	3.59e-05
2'-O-Methylguanosine	0.23022	-2.1189	0.0032785
Choline	0.22913	-2.1257	0.0066099
N-Acetylneuraminic acid	0.22637	-2.1432	0.013265
L-Alanyl-L-proline	0.22618	-2.1445	3.04e-05
N3,N4-Dimethyl-L-arginine	0.22476	-2.1535	0.0061632
1-Methyluric acid	0.21223	-2.2363	0.0065968
Xanthopterin	0.20407	-2.2929	0.00018189
4-Acetamidobutanoic acid	0.19491	-2.3592	0.0001864
Creatine	0.19402	-2.3657	0.0012034
Glycylproline	0.18111	-2.465	0.0039184
Nicotinuric acid	0.17481	-2.5161	6.86e-07
NP-001346	0.17248	-2.5355	0.0039054
Adenosine 3'5'-cyclic monophosphate	0.17125	-2.5458	0.013284
D-(+)-Tryptophan	0.16259	-2.6207	1.43e-06
Valine	0.16068	-2.6378	0.001986
N-(5-acetamidopentyl)acetamide	0.15505	-2.6892	0.028022
Taurocholic acid	0.14743	-2.7619	0.00015784
4-Pyridoxic acid	0.14513	-2.7846	5.41e-05
Benazol P	0.14492	-2.7867	0.0018924
1-Stearoylglycerol	0.13541	-2.8846	7.68e-06
L-Isoleucine	0.12679	-2.9795	0.0067887
20 beta-Dihydrocortisol	0.11868	-3.0749	3.34e-07
2-Anisic acid	0.11693	-3.0962	0.0018979
NP-016455	0.11651	-3.1014	0.00015323
L-Kynurenine	0.11033	-3.18	0.049153
D-(+)-Pyroglutamic Acid	0.097198	-3.3629	1.85e-06
Propionylcarnitine	0.095272	-3.3918	0.0006241
Vanillin	0.092314	-3.4373	0.01519
3-Methyladenine	0.084629	-3.5627	7.92e-09
1-Methylnicotinamide	0.082105	-3.6064	0.0012308
Hexanoylcarnitine	0.075576	-3.7259	2.76e-08
L-Tyrosine	0.07514	-3.7343	0.00027641
Adenosine	0.073061	-3.7748	0.00073403
5-Aminovaleric acid	0.072193	-3.792	0.00072598
Neopterin	0.055638	-4.1678	0.00044087
3-amino-2-phenyl-2H-pyrazolo[4,3-c]pyridine-4,6-diol	0.05429	-4.2032	1.91e-06
Hippuric acid	0.052759	-4.2444	5.12e-05
PEG n8	0.046269	-4.4338	4.54e-10
Imidazoleacetic acid	0.033547	-4.8977	0.0078967
Indole-3-acetic acid	0.030604	-5.0301	8.08e-06
Thiamine	0.018117	-5.7865	0.00012933

## Sheet: LASSO (S4)
Compound name	Coefficient value
PEG.n8	1.97709
3-Methyladenine	1.47744
17alpha-Hydroxyprogesterone	1.12646
Hexanoylcarnitine	0.712783
Indole-3-acetic acid	0.451872
Imidazoleacetic acid	0.414726
20 beta-Dihydrocortisol	0.389692
4-Hydroxybenzaldehyde	0.316804
methyl isoquinoline-3-carboxylate	0.287143
4,4'-Oxydianiline	-0.103985
NP-005709	-0.439932
6-Methylbenzoxazole	-0.629553
Penicillin-V	-0.700794
FNH	-1.16302
2-cyclopropyl-9-fluoro-5H-chromeno[4,3-d]pyrimidine	-1.37298

## Sheet: Uni ROC (S5)
Compound name	AUC value	p-value
4,4'-Oxydianiline	1	1.1431e-07
NP-005709	0.996212	1.74176e-06
PEG n10	0.984848	0.000452285
5-phenyl-N,N-bis(2-pyridinylmethyl)-1,3-oxazole-4-carboxamide	0.984848	0.000164005
PEG n8	0.981061	4.53811e-10
Hexanoylcarnitine	0.981061	2.75869e-08
ethyl 4-amino-2-{[3-(4-methylphenyl)-3-oxoprop-1-enyl]thio}pyrimidine-5-carboxylate	0.981061	6.29072e-05
2-cyclopropyl-9-fluoro-5H-chromeno[4,3-d]pyrimidine	0.977273	6.61123e-06
Dihexylamine	0.973485	3.4404e-06
FNH	0.969697	4.0536e-05
Nicotinuric acid	0.965909	6.86191e-07
1-(4-chlorophenethyl)-N-(4-methylphenyl)-5-oxo-3-pyrrolidinecarboxamide	0.965909	4.30227e-05
Desethylatrazine	0.962121	0.00177355
3-Methyladenine	0.962121	7.92177e-09
Isoxanthopterin	0.958333	0.000505468
5,5-dimethyl-2-{[(2-phenylacetyl)amino]methyl}-1,3-thiazolane-4-carboxylic acid	0.958333	0.0015284
4-styrylpyridine	0.958333	0.00532558
Hypoxanthine	0.954545	0.00133748
3-Methylxanthine	0.954545	0.000560721
20 beta-Dihydrocortisol	0.954545	3.33961e-07
Penicillin-V	0.950758	5.57525e-06
N1-(2-amino-2-oxoethyl)-2-phenoxyacetamide	0.950758	1.40121e-05
7-Methylguanosine	0.950758	0.000109229
Taurine	0.94697	0.00216786
PEG n6	0.94697	0.000716173
N6-Acetyl-L-lysine	0.94697	0.000430059
D-(+)-Tryptophan	0.94697	1.43332e-06
6-methoxy-2,3,4,9-tetrahydro-1H-beta-carbolin-1-one	0.94697	0.000103728
5alpha-Pregnan-3,20-dione	0.94697	0.00224456
3-{[4-(1,3-Benzodioxol-5-ylmethyl)piperazino]carbonyl}-6,7-dimethoxy-2H-chromen-2-one	0.94697	9.08667e-06
S-Adenosylmethionine	0.943182	0.00211358
PEG n11	0.943182	0.00322389
Spermine	0.935606	0.000264696
Pirbuterol	0.935606	0.00401038
Oxytetracycline	0.935606	0.000103151
LAMPA	0.935606	0.000896562
Cyanazine	0.935606	0.00048821
(3E)-3-(Hydroxymethyl)-2-oxo-5-[(1S,8aS)-5,5,8a-trimethyl-2-methylenedecahydro-1-naphthalenyl]-3-pentenoic acid	0.935606	1.54224e-05
Bis(methylbenzylidene)sorbitol	0.931818	5.19176e-06
6-methyl-5-nitroquinoline	0.931818	0.000118995
D-(+)-Pyroglutamic Acid	0.92803	1.84975e-06
2-Arachidonoyl glycerol	0.92803	3.99629e-06
Ceftriaxone	0.924242	0.000244445
7,8-Dihydrobiopterin	0.924242	7.29179e-05
1-butyl-2-methyl-4-nitro-1H-imidazole	0.924242	0.0021723
4-(1H-imidazol-1-yl)benzoic acid	0.920455	0.000231037
alpha-Lactose	0.916667	0.0025247
Bis(4-ethylbenzylidene)sorbitol	0.916667	2.29071e-05
2,6-Diphenylphenol	0.916667	2.34841e-05
2-(14,15-Epoxyeicosatrienoyl) glycerol	0.916667	1.26115e-05
Biotin	0.912879	0.000210519
Azithromycin	0.912879	3.70675e-05
Triethyl phosphate	0.909091	0.000961835
Bilirubin	0.909091	2.9506e-05
Benzothiazole	0.909091	0.00050144
N1-[4-(1,3-Oxazol-5-yl)phenyl]cyclopropane-1-carboxamide	0.905303	0.00439998
Lidocaine	0.905303	0.0396837
Guanine	0.905303	0.00326723
Andrographolide	0.905303	2.07704e-05
17alpha-Hydroxyprogesterone	0.905303	3.58716e-05
Triethylene glycol monobutyl ether	0.897727	1.68767e-05
N-Butylbenzenesulfonamide	0.897727	0.000492089
L-Alanyl-L-proline	0.897727	3.03596e-05
4'-(Imidazol-1-yl)acetophenone	0.897727	0.000298067
11-piperidino-2,3-dihydro-1H-cyclopenta[4,5]pyrido[1,2-a]benzimidazole-4-carbonitrile	0.897727	1.63744e-05
N-(3-Oxo-1,3-dihydro-2-benzofuran-5-yl)-5-isoxazolecarboxamide	0.893939	0.00738435
Nipecotic acid	0.890152	0.00115542
L-Lysine	0.890152	0.000134898
Cytarabine	0.890152	0.00138956
1-Stearoylglycerol	0.890152	7.68228e-06
(2E)-N-(4-acetamidobutyl)-3-(4-hydroxy-3-methoxyphenyl)prop-2-enamide	0.890152	0.00466637
8-Hydroxyquinoline	0.886364	0.000113682
N-(5-methyl-3-isoxazolyl)-2,3-dihydro-1-benzofuran-5-sulfonamide	0.882576	0.000405078
L-Ergothioneine	0.882576	0.00326888
Isophorone	0.882576	0.000656022
4-Hydroxybenzaldehyde	0.882576	8.38863e-05
Proline	0.878788	0.00108798
NP-016455	0.875	0.000153232
Erucamide	0.875	5.77925e-05
Kanosamine	0.871212	0.00629714
Allopurinol	0.871212	0.00419978
Hippuric acid	0.867424	5.12492e-05
Acipimox	0.867424	0.000611335
2-(4,5-Dihydro-1,3-thiazol-2-ylthio)-5-nitropyridine	0.867424	0.00261434
Dibutyl phthalate	0.863636	4.61412e-05
Pregnenolone	0.856061	0.00314097
Benazol P	0.856061	0.00189241
Estriol	0.852273	0.00230623
Triisobutyl phosphate	0.848485	0.00456652
Taurocholic acid	0.848485	0.000157842
L-Tyrosine	0.844697	0.000276413
PPG n5	0.840909	0.00107929
6-Methylbenzoxazole	0.840909	0.00030825
NP-011220	0.837121	0.0167072
PPG n10	0.833333	0.116268
N-Acetylputrescine	0.833333	0.000685776
3-Ureidopropionic acid	0.833333	0.00453981
2-Methyl-4-phenyl-5-pyrimidinecarboxylic acid	0.833333	0.000181498
Xanthopterin	0.829545	0.000181894
Methylimidazoleacetic acid	0.829545	0.00149108
Indole-3-acetic acid	0.829545	8.08128e-06
Imidazolelactic acid	0.829545	0.00365431
Acetyl-L-carnitine	0.829545	0.000752953
4-Acetamidobutanoic acid	0.829545	0.000186396
Tetraglyme	0.825758	0.000449648
Leucine	0.825758	0.00428582
4-Pyridoxic acid	0.825758	5.41399e-05
3-amino-2-phenyl-2H-pyrazolo[4,3-c]pyridine-4,6-diol	0.825758	1.90559e-06
PPG n9	0.82197	0.101892
Cimetidine	0.82197	0.189882
Ampicillin	0.82197	0.000962491
Dibutyl hexanedioate	0.810606	0.000779737
2-Hydroxybenzothiazole	0.806818	0.0716795
alpha-Hydroxyhippuric acid	0.80303	0.0164646
Norlidocaine	0.80303	0.0576623
1-Methylnicotinamide	0.80303	0.00123083
Creatine	0.799242	0.00120341
4-Guanidinobutyric acid	0.799242	0.00451438
2-Anisic acid	0.799242	0.00189792
Amoxicillin	0.791667	0.00537272
Neopterin	0.787879	0.000440868
2'-O-Methylguanosine	0.787879	0.00327846
Isocytosine	0.784091	0.024559
Capryloylglycine	0.780303	0.00465872
17beta-Trenbolone	0.780303	0.00536058
Tris(2-chloroethyl) phosphate	0.776515	0.0361035
Benzamide	0.776515	0.0151137
5-Aminovaleric acid	0.776515	0.000725981
N,N-Diisopropylethylamine (DIPEA)	0.772727	0.0147507
N-(4-methoxyphenyl)-6-oxo-1,4,5,6-tetrahydro-3-pyridazinecarboxamide	0.772727	0.143291
4-oxododecanedioic acid	0.768939	0.0628902
3-Methylhistidine	0.768939	0.00654335
L-Phenylalanine	0.765152	0.000449552
Xanthurenic acid	0.761364	0.00536144
Diisobutyl adipate	0.761364	0.00693861
Adenosine 3'5'-cyclic monophosphate	0.761364	0.0132838
4-{[3-(Diethylamino)propyl]amino}-4-oxobut-2-enoic acid	0.761364	0.0108187
2,3-dihydroxypropyl 12-methyltridecanoate	0.757576	0.0106946
1-Methyluric acid	0.757576	0.00659682
D-(+)-Proline	0.753788	0.0196109
Valine	0.75	0.00198603
trans-3-Indoleacrylic acid	0.75	0.0316367
Imidazoleacetic acid	0.746212	0.00789667
Didecyl phthalate	0.746212	0.0176194
Adenosine	0.746212	0.000734032
Decanoylcarnitine	0.742424	0.0212526
Urocanic acid	0.738636	0.0109149
4-Indolecarbaldehyde	0.738636	0.0281829
Theobromine	0.734848	0.0236094
alpha-Pyrrolidinopropiophenone	0.731061	0.54407
Nicotinamide	0.731061	0.284794
PPG n6	0.727273	0.0316349
N-{4-[(2R,3R)-3-(Hydroxymethyl)-5-oxo-2-morpholinyl]phenyl}-3-methylbutanamide	0.727273	0.101669
6,7,8-trimethoxy-3-phenyl-2-thioxo-1,2,3,4-tetrahydroquinazolin-4-one	0.727273	0.0310632
Glycylproline	0.723485	0.00391844
Famotidine	0.723485	0.0860564
Dothiepin	0.723485	0.0176265
Dodecamethylcyclohexasiloxane	0.719697	0.0282786
Propionylcarnitine	0.715909	0.0006241
Leucylproline	0.715909	0.0798091
Phenylacetylglycine	0.712121	0.0131236
2,3,4,9-Tetrahydro-1H-beta-carboline-3-carboxylic acid	0.712121	0.108594
N-Acetylneuraminic acid	0.708333	0.0132652
L-Pyroglutamic acid	0.708333	0.0269218
DL-Stachydrine	0.708333	0.351982
NP-001346	0.704545	0.00390538
Methyl-3-aminobenzoate	0.704545	0.110562
Bis(2-ethylhexyl) amine	0.704545	0.480506
4-Piperidinecarboxamide	0.704545	0.0688327
Vanillin	0.700758	0.0151895
Tyramine	0.700758	0.0313267
L-Isoleucine	0.700758	0.00678866
N-Acetyl-1-aspartylglutamic acid	0.69697	0.251909
2-Phenylglycine	0.69697	0.119184
Thiamine	0.693182	0.000129334
Norepinephrine	0.693182	0.127856
Nitrosoheptamethyleneimine	0.693182	0.268057
Dihydrothymine	0.693182	0.0392322
PEG n5	0.689394	0.0576117
4-Aminobenzoic acid	0.689394	0.0824602
Simazine	0.685606	0.0703022
N1-(1-benzyl-4-piperidyl)-4-chlorobenzene-1-sulfonamide	0.685606	0.644064
Metronidazole-OH	0.685606	0.0536169
methyl isoquinoline-3-carboxylate	0.685606	0.0464454
Hexadecanamide	0.685606	0.103547
Choline	0.685606	0.00660995
4-Amino-3-hydroxybenzoic acid	0.685606	0.0378725
2-Amino-3-methoxybenzoic acid	0.685606	0.990033
N8-Acetylspermidine	0.67803	0.867498
Cinolazepam	0.67803	0.275855
6-Aminocaproic acid	0.67803	0.587322
Citroflex A-4	0.674242	0.176298
6-Methyl[1,2,4]triazolo[4,3-b]pyridazin-8-ol	0.674242	0.757477
N-Acetyl-L-carnosine	0.670455	0.505368
PPG n4	0.666667	0.511908
Paracetamol	0.666667	0.143876
N-Acetyl-L-tyrosine	0.666667	0.0400045
4-Hydroxyindole	0.666667	0.344143
3,5-di-tert-Butyl-4-hydroxybenzoic acid	0.666667	0.363435
N3,N4-Dimethyl-L-arginine	0.662879	0.00616322
Ipronidazole	0.662879	0.0340129
Creatinine	0.659091	0.0708943
5-(2-furyl)-4-methyl-4H-1,2,4-triazole-3-thiol	0.659091	0.1642
Paraxanthine	0.655303	0.153202
Guvacoline	0.655303	0.0896074
Ethyl palmitoleate	0.655303	0.492356
Bis(3,5,5-trimethylhexyl) phthalate	0.655303	0.421819
Acetylcholine	0.655303	0.605048
Palmitoleic acid	0.647727	0.103299
Oxprenolol	0.647727	0.475558
Diethanolamine	0.647727	0.0787542
Levetiracetam	0.640152	0.0556317
L-Cystine	0.640152	0.0756029
13(S)-HOTrE	0.640152	0.221165
L-Glutamic acid	0.636364	0.0636396
Panthenol	0.628788	0.188573
Oleamide	0.628788	0.321545
L(-)-Carnitine	0.628788	0.360284
Diphenylamine	0.628788	0.610975
5-Hydroxyindole-3-acetic acid	0.625	0.0866677
Picolinic acid	0.621212	0.0671063
5-Aminolevulinic acid	0.621212	0.830921
Phloroglucinol	0.617424	0.203921
Betaine	0.617424	0.306785
L-Histidine	0.613636	0.312282
5'-S-Methyl-5'-thioadenosine	0.613636	0.565472
N-(5-acetamidopentyl)acetamide	0.609848	0.0280221
Inosine	0.609848	0.410672
D-Lactose monohydrate	0.609848	0.059848
NP-019374	0.606061	0.616775
N-Methyldioctylamine	0.606061	0.137586
N-Phenylacetylglutamine	0.602273	0.0758533
N-Acetyl-alpha-D-glucosamine	0.598485	0.749126
L-Kynurenine	0.598485	0.0491532
Isoleucine	0.598485	0.86964
DL-beta-Leucine	0.598485	0.919551
N6,N6,N6-Trimethyl-L-lysine	0.594697	0.501005
7-Methylguanine	0.594697	0.567032
2-Morpholino-5-(1H-pyrrol-1-yl)benzoic acid	0.594697	0.233854
Methyl N-{[(2S)-4-(3-fluorobenzoyl)-1-(isopropylcarbamoyl)-2-piperazinyl]carbonyl}-3-(3-pyridinyl)-D-alaninate	0.590909	0.119477
NP-021733	0.587121	0.941384
N,N'-Dicyclohexylurea	0.583333	0.150461
D-Serine	0.583333	0.231197
Caprolactam	0.583333	0.747564
5-Methylcytosine	0.579545	0.13146
4-Anisic acid	0.579545	0.91996
trans-3-Hexenoic acid	0.575758	0.276584
Citroflex 4	0.575758	0.245986
DL-Glutamine	0.57197	0.117844
L-Histidinol	0.568182	0.466739
Isocaffeine	0.568182	0.520147
1-Methylhistidine	0.564394	0.191039
3-Aminosalicylic acid	0.560606	0.40329
beta-Estradiol	0.556818	0.577271
Trenbolone	0.556818	0.399193
Triphenyl phosphate	0.55303	0.373103
Cortisol	0.55303	0.389171
2-(acetylamino)-3-(1H-indol-3-yl)propanoic acid	0.55303	0.955903
1-Tetradecylamine	0.55303	0.632865
N,N-Diethyldodecanamide	0.549242	0.879325
Metronidazole	0.549242	0.41137
8Z,11Z,14Z-Eicosatrienoic acid	0.549242	0.928544
2-methoxy-5-(1H-1,2,4-triazol-5-yl)-4-(trifluoromethyl)pyridine	0.549242	0.704733
N4-Acetylcytidine	0.545455	0.596744
2'-Deoxyinosine	0.545455	0.677229
1,3-Dimethyluric acid	0.545455	0.266214
Cortisone	0.541667	0.386234
4-Methoxy-N-pyridin-3-ylbenzamide	0.541667	0.55562
5-Methoxy-8,8-dimethyl-2-phenyl-2,3,8,8a-tetrahydro-4H,7aH-cyclopropa[4,5]furo[2,3-H]chromen-4-one	0.537879	0.249241
4-hydroxy-6-[2-(2-methyl-1,2,4a,5,6,7,8,8a-octahydronaphthalen-1-yl)ethyl]oxan-2-one	0.537879	0.698695
D-Panthenol	0.534091	0.295351
Nootkatone	0.530303	0.7631
Methimazole	0.530303	0.265579
Allyl 2-(1H-benzimidazol-2-yl)-2-cyano-N-phenylethanimidothioate	0.530303	0.0708521
Sebacic acid	0.526515	0.561979
Ornithine	0.526515	0.138483
Methyl caffeate	0.526515	0.435998
4-(3-Methyl-5-oxo-4,5-dihydro-1H-pyrazol-1-yl)benzoic acid	0.522727	0.443239
Tributyl citrate	0.518939	0.492415
N6-Me-Adenosine	0.518939	0.426754
Acetylarginine	0.518939	0.30583
Uric acid	0.511364	0.204261
Quinoline	0.511364	0.614621
Bis(2-ethylhexyl) phthalate	0.507576	0.253688

## Sheet: Multi ROC (S6)
Compound name	Rank Freq.	Importance	Early	Late
Ampicillin	0.84	2.71655	High	Low
Choline	0.8	2.43068	Low	High
1-Methylnicotinamide	0.74	2.21377	Low	High
Penicillin-V	0.68	2.26128	High	Low
5-Aminovaleric acid	0.68	2.17534	Low	High
N3,N4-Dimethyl-L-arginine	0.66	2.14394	Low	High
Hypoxanthine	0.6	2.24637	High	Low
4-{[3-(Diethylamino)propyl]amino}-4-oxobut-2-enoic acid	0.54	2.02771	High	Low
Nicotinuric acid	0.44	2.00717	Low	High
Guanine	0.4	1.79618	High	Low
7-Methylguanosine	0.32	1.92545	High	Low
PEG n8	0.3	1.90972	Low	High
N6-Acetyl-L-lysine	0.26	1.8385	High	Low
N-Acetylputrescine	0.24	1.80317	Low	High
Taurine	0.18	1.65594	High	Low
4'-(Imidazol-1-yl)acetophenone	0.18	1.65311	High	Low
alpha-Lactose	0.18	1.63692	High	Low
1-butyl-2-methyl-4-nitro-1H-imidazole	0.16	1.70926	High	Low
Thiamine	0.14	1.67208	Low	High
Creatine	0.12	1.68197	Low	High
3-amino-2-phenyl-2H-pyrazolo[4,3-c]pyridine-4,6-diol	0.12	1.66784	Low	High
5-phenyl-N,N-bis(2-pyridinylmethyl)-1,3-oxazole-4-carboxamide	0.12	1.55454	High	Low
Adenosine	0.1	1.61657	Low	High
Hippuric acid	0.1	1.58778	Low	High
Triethyl phosphate	0.1	1.52846	High	Low
D-(+)-Tryptophan	0.08	1.71108	Low	High
2-cyclopropyl-9-fluoro-5H-chromeno[4,3-d]pyrimidine	0.08	1.51048	High	Low
Pirbuterol	0.08	1.49716	High	Low
Indole-3-acetic acid	0.08	1.48137	Low	High
Cytarabine	0.06	1.5637	High	Low
2-(4,5-Dihydro-1,3-thiazol-2-ylthio)-5-nitropyridine	0.06	1.18676	High	Low
4-Pyridoxic acid	0.04	1.67315	Low	High
Neopterin	0.04	1.58478	Low	High
PEG n10	0.04	1.55809	High	Low
Imidazolelactic acid	0.04	1.43509	High	Low
N-(3-Oxo-1,3-dihydro-2-benzofuran-5-yl)-5-isoxazolecarboxamide	0.04	1.43355	High	Low
Acipimox	0.04	1.41145	High	Low
Pregnenolone	0.04	1.32569	High	Low
Isocytosine	0.04	1.1631	High	Low
Betaine	0.04	1.06959	High	Low
NP-016455	0.02	1.43614	Low	High
3-Methylxanthine	0.02	1.43199	High	Low
N1-[4-(1,3-Oxazol-5-yl)phenyl]cyclopropane-1-carboxamide	0.02	1.30959	High	Low
Benazol P	0.02	1.26547	Low	High
3-Methylhistidine	0.02	1.24471	High	Low
Uric acid	0.02	1.01408	High	Low
N-Phenylacetylglutamine	0.02	0.942227	Low	High
Metronidazole	0.02	0.863246	Low	High
Methimazole	0.02	0.850607	High	Low
7-Methylguanine	0.02	0.67669	High	Low

## Sheet: DEMs (S7)
Compound name	log2(FC)	p-value
Imidazolelactic acid	1.76	0.0164
Penicillin-V	1.4	0.0244
DL-beta-Leucine	0.75	0.0334
Isoleucine	0.63	0.0184
Bis(3,5,5-trimethylhexyl) phthalate	0.55	0.0415
Guvacoline	0.5	0.0184
Triethylene glycol monobutyl ether	0.2	0.0493
Dibutyl phthalate	0.15	0.0484
Dibutyl hexanedioate	0.15	0.0328
Phloroglucinol	-0.23	0.0148
Vanillin	-0.52	0.0352
2'-Deoxyinosine	-3.34	0.011
